# Supplementary material for: Utilizing differences in bTH tolerance between the parents of two-line hybrid rice to improve the purity of hybrid rice seed
Source: Front Plant Sci. 2023 Aug 3;14:1217893. doi: 10.3389/fpls.2023.1217893 (PMC10435883; doi:10.3389/fpls.2023.1217893)
Supplement: Supplementary Table 1 — The primers used for quantitative real-time PCR. [file DataSheet_1.zip]

Archive with 5 entries (5 files):
- Supplementary Material/Additional File 1.DOCX
- Supplementary Material/Additional File 2.DOCX
- Supplementary Material/Additional File 3.DOCX
- Supplementary Material/Table S1.XLSX
- Supplementary Material/Tables S2 and S3.DOCX
