# Supplementary material for: Utilizing differences in bTH tolerance between the parents of two-line hybrid rice to improve the purity of hybrid rice seed
Source: Front Plant Sci. 2023 Aug 3;14:1217893. doi: 10.3389/fpls.2023.1217893 (PMC10435883; doi:10.3389/fpls.2023.1217893)
Supplement: Supplementary Table 1 — The primers used for quantitative real-time PCR. [file DataSheet_1.zip › Supplementary Material/Table S1.XLSX]

## Sheet: Sheet1
MKK10-F1	CTACTCCGGCGACTACGAC
MKK10-R1	CCGAGGTACAGCTCAAGGAT
RPH1-F1	CTCCTCCCTCCTCCTCTCTC
RPH1-R1	CTCGCTCTGGCGGTAGTAG
O3L2-F1	GAGCACAAGCCTCTTCACAG
O3L2-R1	GCTGAGTGCTGATTGCTGAA
TPS1-F1	GACAAGGTGGCGTTCTACAC
TPS1-R1	CACCCGACAAACTCTGACAC
ABCG18-F1	GGAGGTGGTGTACAAGGTGA
ABCG18-R1	ATCCCGCTGATGATCGTCTT
LOL1-F1	CGACGAGTGTGCAATGTTCT
LOL1-R1	GCAGTTCCCGCAGTTTACAT
CIPK25-F1	GGTGATGGACAAGGAGAAGC
CIPK25-R1	ATCTCCCGCTTGATCAGCTC
ZHD1-F1	CCAGGAGCAGAAGGACAAGA
ZHD1-R1	GTTGTGCATCCACACCTTGA
OsSGL-f1	CAACCACAGCAGAAGAAGCA
OsSGL-r1	GTACGTCAGGTACGAGGCTT
PAL1-f1	GAAGGTGCTCACCATGAACC
PAL1-r1	GAGGAGGTTCTTCTCGCTGA
SP211(ARAG)-f1	GGGAAGACGAAGTGGGCTTA
SP211(ARAG)-r1	GTACTCCCACAGAAGTGGCT
